# Supplementary material for: To Mask or Not to Mask—Evaluation of Cognitive Performance in Children Wearing Face Masks during School Lessons (MasKids)
Source: Children (Basel). 2022 Jan 11;9(1):95. doi: 10.3390/children9010095 (PMC8774884; doi:10.3390/children9010095)
Supplement: Supplementary file 1 [file children-09-00095-s001.zip]

Archive with 1 entries (1 files):
- children-1513571-supplementary.pdf
